# Supplementary material for: Stilbene Treatment Reduces Stemness Features in Human Lung Adenocarcinoma Model
Source: Int J Mol Sci. 2024 Sep 27;25(19):10390. doi: 10.3390/ijms251910390 (PMC11476666; doi:10.3390/ijms251910390)
Supplement: Supplementary file 1 [file ijms-25-10390-s001.zip]

Archive with 1 entries (1 files):
- ijms-3170375-supplementary.pdf
